# Supplementary material for: Ex vivo intestinal permeability assay (X-IPA) for tracking barrier function dynamics
Source: NPJ Biofilms Microbiomes. 2023 Jul 3;9:44. doi: 10.1038/s41522-023-00409-0 (PMC10318059; doi:10.1038/s41522-023-00409-0)
Supplement: Supplementary file 3 — user manual of X-IPA analyser and its source data [file 41522_2023_409_MOESM3_ESM.zip]

Archive with 4 entries (4 files):
- X-IPA analyzer.exe
- __MACOSX/._X-IPA analyzer.exe
- X-IPA analyzer user manual.pdf
- __MACOSX/._X-IPA analyzer user manual.pdf
